# Supplementary material for: Interactions between Biliverdin, Oxidative Damage, and Spleen Morphology after Simulated Aggressive Encounters in Veiled Chameleons
Source: PLoS One. 2015 Sep 14;10(9):e0138007. doi: 10.1371/journal.pone.0138007 (PMC4569575; doi:10.1371/journal.pone.0138007)
Supplement: S1 Dataset — (XLSX) [file pone.0138007.s001.xlsx]

## Sheet: SASData
Chameleon ID	Treatment	Starting mass (g)	Final mass (g)	Mean mass (g)	Mass change (g)	Juvenile origin	Liver sample mass (g)	Liver TBARS	Spleen total mass (g)	Log spleen mass	Spleen sample mass (g)	Spleen somatic index (SSI)	Log SSI	Spleen TBARS	Log spleen TBARS	Plasma TBARS (pre-treatment)	Log plasma TBARS (pre)	Plasma TBARS (post)	Log plasma TBARS (post)	Plasma TBARS change	Biliverdin concentration (ng/ml)	Log biliverdin concentration	Hematocrit (pre treatment)	Log hematocrit (pre)	Hematocrit (post treatment)	Log hematocrit (post)	Hematocrit difference (pre-post)	Log hematocrit difference
2	Control	196	187	191.5	-9	Wild	0.0542	51.2016	0.279	-0.554396	0.0863	145.692	2.16344	52.2508	1.71809	2.70798	0.569137	3.98462	0.697632	1.27664	.	.	45	1.65321	34.5	1.53782	-10.5	0.176091
6	Control	174	168	171	-6	Wild	0.0531	74.1609	0.0571	-1.24336	0.0571	33.3918	1.52364	89.0525	1.94965	.	.	.	.	.	118.683	2.07439	27	1.43136	36	1.5563	9	1.32222
9	Encounter	223	216	219.5	-7	Wild	0.0545	44.5098	0.7603	-0.119015	0.0695	346.378	2.53955	12.0932	1.08254	2.51276	0.545648	0.519389	0.181669	-1.99337	16.2413	1.21062	26	1.41497	30	1.47712	4	1.20412
11	Control	292	293	292.5	1	Captive	0.0525	41.6055	0.0509	-1.29328	0.0509	17.4017	1.24059	17.9208	1.25336	0	0	0	0	0	158.238	2.19931	31	1.49136	40	1.60206	9	1.32222
17	Encounter	263	251	257	-12	Captive	0.0541	89.4048	0.0133	-1.87615	0.0133	5.1751	0.713919	123.11	2.09029	9.51228	1.0217	5.15643	0.789329	-4.35586	.	.	28	1.44716	38	1.57978	10	1.34242
18	Encounter	220	212	216	-8	Captive	0.0528	52.5451	0.0494	-1.30627	0.0494	22.8704	1.35927	96.928	1.98645	1.83704	0.452865	1.47268	0.393168	-0.364355	108.486	2.03538	26	1.41497	30	1.47712	4	1.20412
19	Encounter	211	201	206	-10	Captive	0.0546	101.382	0.0038	-2.42022	0.0038	1.84466	0.265916	438.135	2.64161	1.67496	0.427317	2.44583	0.537294	0.770871	.	.	29	1.4624	32	1.50515	3	1.17609
21	Encounter	176	174	175	-2	Captive	0.0549	88.4456	0.0218	-1.66154	0.0218	12.4571	1.09542	112.736	2.05206	15.0042	1.20423	.	.	.	62.502	1.79589	37	1.5682	31	1.49136	-6	0.778151
22	Encounter	152	148	150	-4	Captive	0.0529	95.3342	0.0219	-1.65956	0.0219	14.6	1.16435	95.4019	1.97956	8.00811	0.954634	.	.	.	260.106	2.41515	.	.	29.5	1.46982	.	.
23	Control	124	120	122	-4	Captive	0.0549	64.4823	0.0131	-1.88273	0.0131	10.7377	1.03091	100.118	2.00051	16.8973	1.25279	12.0288	1.1149	-4.86851	148.164	2.17074	29	1.4624	20	1.30103	-9	0.477121
25	Control	167	164	165.5	-3	Captive	0.0537	89.2966	0.0218	-1.66154	0.0218	13.1722	1.11966	54.8556	1.73922		.	.	.	.	205.991	2.31385	29	1.4624	21	1.32222	-8	0.60206
26	Control	177	.	177	.	Captive	0.0539	87.3835	0.015	-1.82391	0.015	8.47458	0.928118	64.7612	1.81132	12.4488	1.12868	4.84457	0.766752	-7.60421	241.96	2.38374	28	1.44716	30.5	1.4843	2.5	1.16137
29	Control	160	158	159	-2	Captive	0.0545	78.9891	0.0197	-1.70553	0.0197	12.3899	1.09307	64.7631	1.81133	14.1772	1.18119	.	.	.	53.3079	1.72679	.	.	38	1.57978	.	.
30	Control	152	149	150.5	-3	Captive	0.0556	70.996	0.0188	-1.72584	0.0188	12.4917	1.09662	25.0066	1.39805		.	.	.	.	63.3764	1.80193	31	1.49136	20	1.30103	-11	0
32	Control	202	201	201.5	-1	Wild	0.0539	46.4789	0.0266	-1.57512	0.0266	13.201	1.12061	45.7211	1.66012	6.08396	0.850276	11.8082	1.10749	5.7242	257.725	2.41116	33	1.51851	37	1.5682	4	1.20412
35	Encounter	227	210	218.5	-17	Wild	0.0547	40.1635	0.0592	-1.22768	0.0592	27.0938	1.43287	50.434	1.70272		.	.	.	.	238.874	2.37817	28	1.44716	36	1.5563	8	1.30103
36	Encounter	217	209	213	-8	Wild	0.0533	32.0402	0.1192	-0.923724	0.0879	55.9624	1.7479	53.894	1.73154	1.411	0.382197	5.80754	0.83299	4.39654	92.7024	1.96709	33	1.51851	32	1.50515	-1	1.04139
37	Control	160	155	157.5	-5	Wild	0.0545	75.5462	0.0201	-1.6968	0.0201	12.7619	1.10592	38.9468	1.59047	3.38665	0.642133	.	.	.	94.5599	1.97571	36	1.5563	.	.	.	.
39	Encounter	187	178	182.5	-9	Wild	0.0539	39.3552	0.0612	-1.21325	0.0612	33.5342	1.52549	35.1683	1.54615	4.72071	0.75745	7.39686	0.924117	2.67615	206.683	2.31531	35	1.54407	39.5	1.5966	4.5	1.21748
40	Encounter	191	182	186.5	-9	Wild	0.054	57.7962	0.1889	-0.723768	0.0718	101.287	2.00555	59.3622	1.77351	0.395039	0.144586	3.21506	0.624804	2.82002	95.9107	1.98187	35	1.54407	35.5	1.55023	0.5	1.09691
These individuals had bile samples with small particulates suspended in the bile that precipitated out during centrifugation.
TBARS values are in micromolar MDA
